# Supplementary material for: Threshold Switching in Forming-Free Anodic Memristors Grown on Hf–Nb Combinatorial Thin-Film Alloys
Source: Nanomaterials (Basel). 2022 Nov 9;12(22):3944. doi: 10.3390/nano12223944 (PMC9697845; doi:10.3390/nano12223944)
Supplement: Supplementary file 1 [file nanomaterials-12-03944-s001.zip]

Archive with 1 entries (1 files):
- nanomaterials-2016487-supplementary.pdf
